# Supplementary material for: AI Promoted Virtual Screening, Structure-Based Hit Optimization, and Synthesis of Novel COVID-19 S-RBD Domain Inhibitors
Source: J Chem Inf Model. 2024 Nov 13;64(22):8562–85. doi: 10.1021/acs.jcim.4c01110 (PMC11600510; doi:10.1021/acs.jcim.4c01110)
Supplement: Supplementary file 2 — ci4c01110_si_002.csv [file ci4c01110_si_002.csv]

Compound_ID,SMILES,,,
4(CKP38),O=[N+](C1=CC=C2N(CC3=CC=C(C4=CC=CC=C4)C=C3)C=NC2=C1)[O-],,,
6(CKP45),NC1=CC=C2N(CC3=CC=C(C4=CC=CC=C4)C=C3)C=NC2=C1,,,
11(CKP20),O=[N+](C1=C2C(N(CC3=CC=C4C=CC=CC4=C3)C=N2)=CC=C1)[O-],,,
12(CKP21),O=[N+](C1=C2C(N(CC3=CC=C(C4=CC=CC=C4)C=C3)C=N2)=CC=C1)[O-],,,
13(CKP48),O=[N+](C1=C2C(N(CC3=CC=C4C=CC=NC4=C3)C=N2)=CC=C1)[O-],,,
14(CKP29),NC1=C2C(N(CC3=CC=C4C=CC=CC4=C3)C=N2)=CC=C1,,,
15(CKP28),NC1=C2C(N(CC3=CC=C(C4=CC=CC=C4)C=C3)C=N2)=CC=C1,,,
16(CKP49),NC1=C2C(N(CC3=CC=C4C=CC=NC4=C3)C=N2)=CC=C1,,,
28(CKP25),COC1=C2C(N(CC3=CC=C4C=CC=CC4=C3)C=N2)=CC=C1,,,
29(CKP27),COC1=C2C(N(CC3=CC=C(C4=CC=CC=C4)C=C3)C=N2)=CC=C1,,,
30(CKP44),COC1=C2C(N(CC3=CC=C4C=CC=NC4=C3)C=N2)=CC=C1,,,
31(CKP26),OC1=C2C(N(CC3=CC=C4C=CC=CC4=C3)C=N2)=CC=C1,,,
32(CKP30),OC1=C2C(N(CC3=CC=C(C4=CC=CC=C4)C=C3)C=N2)=CC=C1,,,
33(CKP46),N1(CCC2=CC=C3C=CC=CC3=C2)C=NC4=CC=CC=C14,,,
35(CKP36),C12=CC=C(CN3C=NC4=CC=CC=C34)C=C1N=CC=C2,,,
37(CKP35),OC1=CC=C(CN2C=NC3=CC=CC=C23)C=C1O,,,
38(CKP31),O=[N+](C1=CC=C(/C=C/C[N+]2=CN(CC3=CC=C4C=CC=CC4=C3)C5=CC=CC=C52)C=C1)[O-].[Br-],,,
39(CKP32),ClC1=CC=C(/C=C/C[N+]2=CN(CC3=CC=C4C=CC=CC4=C3)C5=CC=CC=C52)C=C1.[Br-],,,
40(CKP47),O=[N+](C1=CC=C(/C=C/C[N+]2=CN(CCC3=CC=C4C=CC=CC4=C3)C5=CC=CC=C52)C=C1)[O-].[Br-],,,
41(CKP33),O=[N+](C1=CC=C(/C=C/C[N+]2=CN(CC3=CC=C(C4=CC=CC=C4)C=C3)C5=CC=CC=C52)C=C1)[O-].[Br-],,,
42(CKP34),O=[N+](C1=CC=C(/C=C/C[N+]2=CN(CC3=CC=C(OC)C(OC)=C3)C4=CC=CC=C42)C=C1)[O-].[Br-],,,
43(CKP42),O=[N+](C1=CC=C(/C=C/C[N+]2=CN(CC3=CC=C4C=CC=CC4=C3)C5=CC=CC(OC)=C52)C=C1)[O-].[Br-],,,
44(CKP43),COC1=C2C(N(CC3=CC=C4C=CC=CC4=C3)C=[N+]2C/C=C/C5=CC=C(Cl)C=C5)=CC=C1.[Br-],,,
45(CKP40),O=[N+](C1=CC=C(/C=C/C[N+]2=CN(CC3=CC=C(C4=CC=CC=C4)C=C3)C5=CC=CC(OC)=C52)C=C1)[O-].[Br-],,,
46(CKP41),COC1=C2C(N(CC3=CC=C(C4=CC=CC=C4)C=C3)C=[N+]2C/C=C/C5=CC=C(Cl)C=C5)=CC=C1.[Br-],,,
